# Supplementary material for: A Proof-of-Concept Protein Microarray-Based Approach for Serotyping of Salmonella enterica Strains
Source: Pathogens. 2024 Apr 25;13(5):355. doi: 10.3390/pathogens13050355 (PMC11124431; doi:10.3390/pathogens13050355)
Supplement: Supplementary file 1 [file pathogens-13-00355-s001.zip]

Archive with 4 entries (4 files):
- Supplementary File S1.pdf
- Supplementary Table S1.xlsx
- Supplementary Table S2.pdf
- Supplementary Table S3.pdf
