# Supplementary material for: A Proof-of-Concept Protein Microarray-Based Approach for Serotyping of Salmonella enterica Strains
Source: Pathogens. 2024 Apr 25;13(5):355. doi: 10.3390/pathogens13050355 (PMC11124431; doi:10.3390/pathogens13050355)
Supplement: Supplementary file 1 [file pathogens-13-00355-s001.zip › Supplementary Table S1.xlsx]

## Sheet: Raw data_new
Species/Serovar	Somatic (O) antigen	Flagellar antigen H1	Flagellar antigen H2	Experiment ID spotted antisera	Ag_rec.Protein-A/G-HRP_0.2	Puffer	TR1101_Anti-Salm_A-67_Vi_1_10	TR1101_Anti-Salm_A-67_Vi_1_10_D12	TR1101_Anti-Salm_A-67_Vi_1_20	TR1101_Anti-Salm_A-67_Vi_1_6	TR1101_Anti-Salm_A-67_Vi_1_6_D12	TR1101_Anti-Salm_A-67_Vi_1_8	TR1111_Anti-Salm_I_A-E_Vi_1_10	TR1111_Anti-Salm_I_A-E_Vi_1_10_D12	TR1111_Anti-Salm_I_A-E_Vi_1_20	TR1111_Anti-Salm_I_A-E_Vi_1_6	TR1111_Anti-Salm_I_A-E_Vi_1_6_D12	TR1111_Anti-Salm_I_A-E_Vi_1_8	TR1302_Anti-Salm_O-4_1_10	TR1302_Anti-Salm_O-4_1_10_D12	TR1302_Anti-Salm_O-4_1_20	TR1302_Anti-Salm_O-4_1_6	TR1302_Anti-Salm_O-4_1_6_D12	TR1302_Anti-Salm_O-4_1_8	TR1303_Anti-Salm_O-5_1_10	TR1303_Anti-Salm_O-5_1_10_D12	TR1303_Anti-Salm_O-5_1_6	TR1303_Anti-Salm_O-5_1_6_D12	TR1303_Anti-Salm_O-5_1_8	TR1307_Anti-Salm_O-9_1_10	TR1307_Anti-Salm_O-9_1_10_D12	TR1307_Anti-Salm_O-9_1_20	TR1307_Anti-Salm_O-9_1_6	TR1307_Anti-Salm_O-9_1_6_D12	TR1307_Anti-Salm_O-9_1_8	TR1406_Anti-Salm_H-g_1_10	TR1406_Anti-Salm_H-g_1_10_D12	TR1406_Anti-Salm_H-g_1_20	TR1406_Anti-Salm_H-g_1_6	TR1406_Anti-Salm_H-g_1_6_D12	TR1406_Anti-Salm_H-g_1_8	TR1410_Anti-Salm_H-i_1_10	TR1410_Anti-Salm_H-i_1_10_D12	TR1410_Anti-Salm_H-i_1_20	TR1410_Anti-Salm_H-i_1_6	TR1410_Anti-Salm_H-i_1_6_D12	TR1410_Anti-Salm_H-i_1_8	TR1433_Anti-Salm_H-2_1_10	TR1433_Anti-Salm_H-2_1_10_D12
Abony	1,4,[5],12,[27]	b	e,n,x	01-D.16045_4_Zellen_ID157831_S.Abony_polycl-anti-Salm_1:200	0.900431	0.0458753	0.59332	0.0757233	0.434842	0.353998	0.491082	0.498619	0.897056	0.874395	0.856442	0.896691	0.890131	0.898617	0.899543	0.904478	0.90198	0.900187	0.904163	0.900734	0.898466	0.896726	0.878334	0.895489	0.895469	0.00395625	0.0160997	0.0062085	0.058257	0.0329072	-0.017927	-0.004258	0.021517	0.0135717	0.0232203	0.0131925	0.0228883	0.0179173	0.002993	-0.00560125	0.0564433	0.00216975	-0.00307225	-0.00555167	0.00519133
Agama	4,12	i	1,6	01-A.030023_1_Zellen_ID164634_S.Agama_polycl.-anti-Salm_1:200	0.890848	0.0164438	0.755548	0.678532	0.201253	0.898668	0.890228	0.81875	0.904718	0.852312	0.893103	0.902736	0.896396	0.905306	0.902709	0.90391	0.904908	0.895777	0.902009	0.900448	-0.0078135	0.067968	0.048993	0.0602667	-0.016876	0.00822325	-0.0159952	0.00044075	0.052518	-0.0150033	0.010744	-0.0154547	-0.0143362	-0.0223625	-0.0136045	-0.0045355	-0.0143567	0.561362	0.890696	0.260189	0.858842	0.89814	0.79885	-0.0159238	-0.0160532
Blegdam	9,12	g,m,q	-	02-C.30022_3_Zellen_ID167921_S.Blegdam_1:10_polycl.-Salm-AK_1:200	0.861359	0.010114	0.0137285	-0.001392	-0.00061425	-0.0150495	-0.001841	-0.003055	0.0161343	0.176154	-0.0019905	0.056961	0.240277	0.0168963	-0.01895	-0.0178075	0.0170402	-0.0142333	-0.024736	-0.00050375	0.00180925	-0.00254967	-0.016324	-0.017399	0.0078875	0.011354	0.694284	0.0180182	0.214296	0.717044	0.116475	0.889599	0.79257	0.897167	0.893636	0.700945	0.888488	0.005236	-0.0135613	0.0175795	0.00503775	-0.00817025	0.00085175	-0.0093765	-0.010907
Brandenburg	4,[5],12	l,v	e,n,z15	01-C.030023_3_Zellen_ID167933_S.Brandenburg_polycl.-anti-Salm_1:200	0.897312	0.00354775	0.810931	0.686816	0.485459	0.882515	0.878362	0.889184	0.900134	0.880801	0.897873	0.896116	0.891708	0.896974	0.899211	0.900115	0.900509	0.895635	0.899931	0.898623	0.899159	0.899077	0.898438	0.898581	0.894409	0.0142468	0.017923	-0.0129875	0.0393563	0.0062855	0.0439833	-0.0126853	0.000173	-0.011891	0.00985725	-0.0106318	-0.0072665	-0.003052	-0.00304875	0.00555625	0.018292	-0.0104223	0.0209383	0.0110468	0.019844
Bredeney	1,4,12,27	l,v	1,7	01-C.16045_3_Zellen_ID135818_S.Bredeney_polycl-anti-Salm_1:200	0.898181	-0.00159275	0.445094	0.3249	0.281468	0.356049	0.469846	0.423795	0.858474	0.820674	0.788873	0.876781	0.838035	0.863734	0.877117	0.857695	0.84622	0.885889	0.887009	0.880223	0.186397	0.0996085	0.099461	0.074373	0.0711025	-0.00883125	0.020392	-0.00486025	0.041488	-0.00572275	0.0199033	-0.00511625	-0.0012805	-0.006642	0.00554875	-0.006006	0.005394	0.004488	0.00099675	-0.006702	0.003472	0.007749	0.025098	0.00607625	0.022097
Breukelen	6,8	l,z13,[z28]	e,n,z15	03-H.030023_8_Zellen_ID167927_S.Breukelen_polycl.-anti-Salm_1:200	0.753303	-0.00096125	0.008984	0.0216562	0.02176	0.00869075	0.0191238	0.002382	0.0282738	0.00990275	0.0087315	0.0187727	0.0304402	0.027857	0.00093	0.0219538	0.00887333	-0.00028775	0.0683625	0.003344	-0.00134725	0.0182987	0.00152775	0.0288272	0.00074525	0.00414225	-0.0048975	-0.0031755	-0.00021275	0.003939	0.00161	-0.003354	-0.00511775	-0.0020365	-0.0022885	-0.0044885	-0.0037705	-0.003262	-0.0041155	-0.0046395	0.00388025	-0.00017675	-0.00129425	-0.00283275	-0.002425
Budapest	1,4,12,[27]	g,t	-	01-E.16045_5_Zellen_ID164592_S.Budapest_polycl-anti-Salm_1:200	0.882518	0.0128333	0.278145	0.0532743	0.199648	0.121899	0.181579	0.189543	0.845361	0.772421	0.733731	0.870864	0.814461	0.865672	0.892104	0.895025	0.893031	0.869232	0.894797	0.894641	0.00945225	0.0132303	0.0147595	0.0076565	0.00457925	0.008409	-0.0010485	0.00561725	0.00753325	-0.0002065	0.012167	0.213661	0.146552	0.132753	0.302355	0.186462	0.233391	-0.00718625	0.00681075	0.0122645	0.0449042	-0.00540075	-0.00461825	-0.00055125	-0.003311
California	4,12	g,m,t	[z67]	02-A.030023_1_Zellen_ID167947_S.California_polycl.-anti-Salm_1:200	0.896824	0.0193902	0.528817	0.457234	0.329985	0.482112	0.606672	0.482848	0.89711	0.828843	0.866374	0.898845	0.846104	0.895779	0.884631	0.89429	0.890021	0.89415	0.896492	0.894859	0.0505385	0.157975	0.060217	0.156355	0.085244	-0.001389	0.0057415	-0.0107175	0.044564	-0.002008	0.0143485	-0.00620475	0.00162	-0.0162937	0.00395525	-0.004913	-0.00735425	0.059546	-0.0057475	0.0090885	0.044273	-0.0140757	0.017688	-0.0154542	-0.0188473
Choleraesuis	6,7	c	1,5	02-E.030023_5_Zellen_ID164594_S.Choleraesuis_polycl.-anti-Salm_1:200	0.856344	0.0032705	0.221892	0.031261	0.0245065	0.459508	0.142262	0.317983	0.33394	0.216085	0.104636	0.618688	0.340546	0.465565	-0.009851	-0.00802975	-0.0100228	0.00411325	0.00121475	-0.0002455	-0.0106147	-0.00691	0.0057085	0.0086865	-0.00739	-0.006619	-0.0088965	-0.00975	0.015511	-0.0105755	0.0069365	-0.0119935	-2.475e-05	-0.011283	-0.0089075	-0.00336025	-0.0106745	-0.006669	-0.00418075	-0.0075545	0.0193075	-0.010272	0.0132667	-0.01154	-0.00903975
Corvallis	8,20	z4,z23	[z6]	03-F.030023_6_Zellen_ID167925_S.Corvallis_polycl.-anti-Salm_1:200	0.803631	0.00688175	0.0345522	0.0275695	0.0236013	0.02238	0.0293073	0.008258	0.0201755	-0.00032675	-0.0013535	0.031834	0.0182325	0.0356845	0.0064265	0.00422275	0.0303203	0.0001565	0.0670372	0.018352	0.00563025	0.0214037	0.001959	0.034113	0.00263175	0.0154673	0.0082205	0.0045415	0.00184925	-0.0035095	0.0115987	-0.00933425	-0.001803	-0.00056125	-0.00214525	0.00305875	-0.0021425	0.000397	0.0079805	-0.0114175	0.0006845	-0.0024515	0.00115425	-0.0076735	-0.0019785
Cubana	1,13,23	z29	-	02-H.030023_8_Zellen_ID164620_S.Cubana_polycl.-anti-Salm_1:200	0.856157	0.0016155	0.0355307	0.0285985	0.0309392	0.0159405	0.0528832	0.0249092	0.0486905	0.0110965	0.0266513	0.0171017	0.0264245	0.0203375	-0.00327275	0.0315798	0.0241842	-0.00018525	0.125333	0.00668925	0.0396075	0.052655	-0.00326325	0.0260467	0.0110583	-0.00642625	-0.0088835	-0.00643	0.000879	-0.0091645	0.00207925	-0.00640325	-0.00613525	-0.008171	-0.0069025	0.0108808	-0.00720375	-0.00656475	-0.00903725	-0.007646	-0.002012	-0.00824125	-0.002266	-0.00822	-0.00642925
Dublin	1,9,12[Vi]	g,p	-	02-B.030023_2_Zellen_ID167943_S.Dublin_polycl.-anti-Salm_1:200	0.893958	0.010828	0.0224873	0.0446685	-0.00243125	0.083434	0.017239	0.0955152	0.0373707	0.0258783	-0.00651475	0.13482	0.0653083	0.0265667	0.0221495	0.0120217	0.021851	0.080162	0.018828	0.0156363	-0.00502125	-0.00380625	0.0469852	0.00953825	0.013141	0.0343605	0.0357975	0.0186858	0.097591	0.027756	0.0741448	0.835537	0.870432	0.895996	0.893026	0.84798	0.845573	0.004547	-0.00085625	-0.0013385	0.0288957	0.001506	0.0113933	0.00792775	-0.00322425
Enteritidis	1,9,12	g,m	-	01-A.30023_1_Zellen_Salm.enteritidis_ID132909_1:10_polycl-Salm-AK-HRP_1:200	0.894594	-0.005081	0.00094575	-0.000891667	-0.0123582	0.016318	0.0231858	0.000711	-0.007828	-0.00570775	0.0111325	-0.0011385	0.021714	-0.0142072	-0.0104533	-0.0162612	-0.0027695	-0.01734	-0.0194847	-0.00162125	-0.014457	-0.0138773	-0.00298225	-0.00376425	-0.007208	-0.00232575	0.654393	-0.0165153	0.526882	0.618095	0.0218373	0.874269	0.501674	0.868951	0.87213	0.555694	0.862664	-0.0192087	-0.0263963	-0.0094985	-0.0145765	-0.012601	-0.0135268	-0.0100208	-0.003404
Franken	9,12	z6	z67	01-G.030023_7_Zellen_ID167936_S.Franken_polycl.-anti-Salm_1:200	0.848733	0.00821	0.027021	0.168625	0.0534905	0.015878	0.00140233	0.009983	0.0275095	0.068774	-0.009887	0.0253365	0.082086	0.0364528	-0.0067365	0.0750993	0.0250213	0.027739	0.067499	0.0241077	0.00458067	0.0105943	0.00593125	0.0476333	0.00551067	0.011559	0.121195	0.0153565	0.0645317	0.125304	0.0308222	-0.00730575	-0.00829775	0.00450175	0.019818	0.0254967	-0.00873625	-0.00166475	0.00782125	-0.0087455	0.0144743	0.042786	0.0151483	-0.003448	-0.004308
Gallinarum	1,9,12	-	-	01-G.30023_7_Zellen_Salm.gallinarum_ID132910_1:10_polycl-Salm-AK-HRP_1:200	0.87478	0.017493	-0.0125255	0.0168975	-0.00681125	0.0079225	-0.00368775	-0.010184	0.0445373	0.397867	0.0661708	0.0540107	0.44921	0.0932435	-0.0140133	-0.0114303	-0.0132292	-0.0115895	-0.015444	-0.0142898	-0.00937975	0.00193625	-0.0006525	-0.012271	-0.0135292	0.0512603	0.651212	0.00807225	0.576576	0.651567	0.098075	-0.0004075	-0.01477	-0.0002825	-0.0162	-0.013648	-0.0157637	-0.013746	-0.012288	0.0137203	-0.00852475	-0.0104605	-0.00810225	-0.0157855	-0.0126392
Gloucester	1,4,12,27	i	l,w	01-H.16045_8_Zellen_ID164629_S.Gloucester_polycl-anti-Salm_1:200	0.896566	-0.002893	0.455231	0.383308	0.516046	0.365464	0.472928	0.403561	0.660818	0.508945	0.5272	0.643478	0.527234	0.655062	0.64528	0.397053	0.475552	0.6047	0.583079	0.644022	0.52341	0.611205	0.321962	0.643365	0.540476	0.015352	0.0311997	-0.0006685	0.0123647	0.043007	0.0141063	0.063925	0.0490047	0.0342607	0.0445443	0.0560472	0.0469117	0.156462	0.386718	0.203524	0.400636	0.330645	0.177295	0.0676827	0.0831827
Goeteborg	9,12	c	1,5	01-F.030023_6_Zellen_ID164639_S.Goeteburg_polycl.-anti-Salm_1:200	0.853904	0.0075055	0.0757923		0.158127	0.0271783	0.153482	0.0179673	0.0797307	0.180893	0.0024835	0.0412437	0.158582	0.0705667	-0.0131237	0.123415	0.0664027	0.0522508	0.266853	0.00679167	-0.000295	0.141781	0.0498868	0.191195	0.0219307	0.010931	0.10528	8.975e-05	0.077503	0.129968	0.00900925	-0.00133067	0.0123965	-0.00541875	0.0098445	-0.0114075	-0.00766325	0.0289665	-0.00993225	-0.00680725	0.0482187	-0.00862	-0.004121	-0.009964	-0.00793075
Heidelberg	1,4,[5],12	r	1,2	01-A.30022_1_Zellen_ID132911_S.Heidelberg_1:10_polycl.-Salm-AK_1:200	0.896619	0.0901643	0.615779	0.454931	0.50502	0.319346	0.668498	0.500533	0.722883	0.777988	0.720877	0.818938	0.794095	0.753559	0.905359	0.910207	0.911096	0.908218	0.89561	0.907708	0.914783	0.911768	0.912158	0.908523	0.91259	0.0205945	-0.0109735	-0.00637475	-0.0151503	-0.0144842	0.0395397	0.00123075	0.0281652	0.024896	-0.001348	-0.00887675	-0.008023	0.00217075	-0.000371	0.034757	-0.00622133	0.008952	-0.0048125	0.329095	0.417301
Inverness	38	k	1,6	03-B.030023_2_Zellen_ID167907_S.Inverness_polycl.-anti-Salm_1:200	0.847184	0.0029185	0.0596985	0.0863365	0.0237182	0.0389632	0.028776	0.0580003	0.0230957	0.0288347	0.00235075	0.0376215	0.0222143	0.043105	0.00664875	0.020882	0.0305692	0.012942	0.03666	0.0126768	-0.0046175	0.0403572	0.005685	0.0386182	-0.00297925	-0.001937	-0.00517475	-0.00400275	0.0055895	-0.00317475	0.002807	-0.004256	-0.00262125	-0.00351	0.0041095	-0.00159625	-0.00523325	-0.0039035	-0.001721	-0.00278	0.0039255	-0.0030295	-0.000581	-0.005114	-0.0026235
Kambole	6,7	d	1,[2],7	03-D.030023_4_Zellen_ID167923_S.Kambole_polycl.-anti-Salm_1:200	0.803453	-0.0002875	0.0367408	0.0146355	0.0304173	0.077371	0.0386645	0.0583955	0.0939568	0.029243	0.0150598	0.229114	0.080215	0.17461	-0.007372	0.00893967	-0.00425575	-0.00117575	0.12139	-0.00741025	-0.0057015	0.001832	0.00123525	0.0135677	-0.00736875	0.0175713	-0.00679525	-0.004823	0.00945875	-0.00803225	-0.00613867	-0.0083535	-0.006733	-0.00728525	-0.007156	-0.0075135	-0.007722	-0.00601475	-0.00908325	-0.0061565	0.00473225	-0.0073695	-0.0044505	0.0927115	0.136677
Mississippi	1,13,23	b	1,5	02-G.030023_7_Zellen_ID164617_S.Mississippi_polycl.-anti-Salm_1:200	0.840927	0.00153725	0.01754	-0.0001065	-0.0018615	0.0177392	0.0189582	0.020676	-0.005087	-0.0068745	-0.00732725	0.0054	-0.0033395	0.006384	-0.00482875	-0.0044845	-0.0053605	0.0131905	-0.00282875	-0.00643275	-0.00097925	-0.00678875	0.00306775	-0.00645475	-0.00479	-0.00397775	-0.006462	-0.0041325	0.004871	-0.00722125	0.0069885	-0.006158	-0.006469	-0.0055535	-0.0052655	-0.00322575	-0.00610875	-0.003063	-0.00621875	-0.00226325	0.00501775	-0.006923	0.00079625	-0.00842	-0.0059145
Montevideo	6,7,14	g,m,[p],s	[1,2,7]	03-E.030023_5_Zellen_ID167924_S.Montevideo_polycl.-anti-Salm_1:200	0.839147	0.0040885	0.0271467	0.00410075	0.0139385	0.0284578	0.010765	0.0300865	0.0848612	0.0231272	0.034242	0.180919	0.0682808	0.125197	-0.00340025	0.0176075	0.0158478	0.004062	0.0658465	0.00815625	0.00118275	0.0146073	0.01571	0.0188327	0.00734375	-0.00320675	-0.00325225	-0.0060805	0.00718125	-0.00351733	-0.00646375	0.38949	0.340974	0.340731	0.44527	0.355803	0.400382	0.0164227	-0.003127	-0.0014625	0.0111433	-0.0051975	0.001845	-0.0037715	-0.00563225
Moscow	1,9,12	g,q	-	01-B.030023_2_Zellen_ID164599_S.Moscow_polycl.-anti-Salm_1:200	0.876065	0.0180402	-0.00368133	-0.0085185	0.0132005	0.0272577	0.00901	0.0339293	0.0191937	0.0749025	-0.007279	0.019566	0.060455	0.0296908	0.033213	0.0358987	0.000296	0.0326285	0.0283658	0.0568677	-0.00923975	0.017262	0.0329537	-0.008988	0.0112733	0.0469803	0.0904467	0.0141655	0.0560297	0.0657222	0.076889	0.399249	0.323737	0.104766	0.386992	0.342794	0.646354	-0.00341	0.010806	0.0198128	0.0438702	0.016286	0.022305	0.00758175	0.00972925
Nitra	2,12	g,m	-	02-E.30022_5_Zellen_ID167942_S.Nitra_1:10_polycl.-Salm-AK_1:200	0.800129	0.0271748	-0.010656	-0.009666	0.00798525	-0.013125	-0.009443	-0.0153517	0.000573	0.00194825	0.00765175	0.004879	-0.000946333	0.0098095	-0.00343275	-0.0146433	-0.0155587	-0.0182857	0.0069045	-0.0142965	-0.0156585	-0.0131403	-0.0105793	-0.0144957	-0.0136688	0.0069485	-0.0142185	0.00162475	-0.0147495	-0.0127195	0.00346967	0.266664	0.260316	0.281925	0.288235	0.220471	0.254412	0.01233	-0.0116382	0.0112912	-0.0117888	-0.012461	0.0050295	-0.0167615	-0.0158105
Panama	1,9,12	l,v	1,5	01-G.16045_7_Zellen_ID149144_S.Panama_polycl-anti-Salm_1:200	0.901236	0.0063715	0.096569	0.307402	0.0887007	0.186414	0.363293	0.185614	0.0596885	0.071942	0.00629167	0.15754	0.089449	0.040212	0.019415	0.077967	0.0652207	0.0378807	0.071905	0.0141173	0.123257	0.114157	0.134213	0.160173	0.111299	-0.00382375	0.211325	0.0219065	0.0917417	0.266849	0.0205303	-0.00521675	-0.00207875	0.00664175	-0.000192	0.0049965	0.00971575	0.00993125	0.0330327	3.475e-05	0.0265693	0.0280668	0.00660225	0.00619925	-0.003515
Paratyphi B	1,4,[5],12	b	1,2	01-B.16045_2_Zellen_ID135834_S.paratyphiB_polycl-anti-Salm_1:200	0.891769	0.00808025	0.03171	0.0378973	0.055037	0.041797	0.0529515	0.0405963	0.523872	0.463212	0.306082	0.59948	0.584416	0.537044	0.743807	0.697245	0.669622	0.762214	0.741202	0.785025	-0.005272	0.00490533	0.0262605	0.0231077	0.0114488	0.00458075	0.0004645	0.00752	-0.00537533	-0.00680925	0.0107965	-0.0058605	-0.001067	0.0108092	0.0058305	-0.00185025	0.0083335	0.00312725	-0.00659575	0.010387	0.020858	-0.00672525	0.005083	0.122754	0.18633
Potsdam	6,7,14	l,v	e,n,z15	03-A.030023_1_Zellen_ID164643_S.Potsdam_polycl.-anti-Salm_1:200	0.863959	0.0087495	0.0202127	0.0150883	0.010251	0.0124828	0.0235985	0.00832	0.025777	0.0312398	0.012521	0.0627977	0.0218622	0.0547803	-0.00737025	0.00491575	0.00136575	0.009738	0.032989	-0.00291425	0.016154	0.0274642	0.00639925	0.036867	0.0027895	-0.0050535	0.00987125	-0.0028825	0.00328825	-0.00673375	0.01507	-0.00903325	-0.00448	-0.0060525	-0.003744	-0.000181	-0.007203	-0.0076275	-0.00542975	-0.0002085	0.0008245	-0.007922	-0.00521425	0.011918	0.0157107
Saintpaul	1,4,[5],12	e,h	1,2	01-E.030023_5_Zellen_ID164611_S.Saintpaul_polycl.-anti-Salm_1:200	0.885628	0.0529237	0.866059	0.729971	0.654876	0.871393	0.879134	0.897394	0.902441	0.899626	0.903346	0.894563	0.901498	0.898749	0.902697	0.903031	0.904535	0.893845	0.904409	0.899454	0.903918	0.90187	0.899767	0.902074	0.90252	0.00708525	0.02877	0.0120175	0.0383757	-0.00711925	0.0349785	-0.00601975	-0.00643875	-0.0174363	0.00262425	0.0002915	0.00170975	-0.001833	0.0462887	-0.0153528	0.0334497	-0.00989575	0.021591	0.595136	0.725679
Singapore	6,7	k	e,n,x	03-C.030023_3_Zellen_ID167917_S.Singapore_polycl.-anti-Salm_1:200	0.833239	0.0082065	0.0059375	-0.00389575	-0.00662675	0.00046725	-0.005352	-0.00233167	0.0107115	-0.000725	0.008034	0.0308135	0.00259475	0.0132563	-0.00085125	-0.0074035	-0.00318975	-0.001689	-0.0065525	-0.00654925	0.0025625	-0.009239	0.00413125	-0.00749175	-0.0069885	0.00435675	-0.0093875	-0.005565	0.013224	0.00312075	0.00013125	-0.0071965	-0.00670225	-0.007015	-0.007202	-0.005099	-0.008651	-0.0056285	-0.0102442	-0.00489525	0.0134653	-0.0107928	-0.006149	-0.003637	-0.01048
Stanleyville	1,4,[5],12,[27]	z4,z23	[1,2]	01-D.030023_4_Zellen_ID164621_S.Stanleyville_polycl.-anti-Salm_1:200	0.902874	0.006196	0.880774	0.879005	0.857934	0.882199	0.903067	0.898715	0.899646	0.889508	0.895956	0.889203	0.896957	0.89665	0.899103	0.90316	0.899871	0.885901	0.905896	0.898586	0.899231	0.897581	0.891594	0.896822	0.896178	0.025532	-0.0082485	-0.00762567	0.0230345	-0.00322275	-0.0126045	-0.0162713	-0.0142915	-0.0139857	-0.0116408	0.019954	-0.0137652	-0.0185963	0.00148475	-0.0150057	0.04046	-0.00805225	0.034251	0.006898	0.0348197
Typhimurium	1,4,[5],12	i	1,2	01-G.30022_7_Zellen_ID157840_S.Typhimurium_1:10_polycl.-Salm-AK_1:200	0.87198	0.2925	0.272736	0.327819	0	0	0.629207	0.27693	0.672551	0.819064	0.724761	0.826196	0.866782	0.793103	0.899188	0.892754	0.9121	0.885654	0.790087	0.897039	0.916125	0.915063	0.915397	0.912814	0.914509	0.10248	0.00222825	0.0287797	0.033074	0.00760575	0.0866517	0.01457	0.026125	0.0416513	0.0453927	0.0225747	0.00557175	-0.021897	0.279402	0.106197	0.18252	0.242395	0.294444	0.273796	0.36755
Uno	6,8	z29	[e,n,z15]	03-G.030023_7_Zellen_ID167926_S.Uno_polycl.-anti-Salm_1:200	0.793513	-0.001505	-0.00912775	-0.0064105	-0.00744225	0.000737	0.0058085	-0.0015985	0.0109985	-0.00342775	0.001609	0.0160773	0.0146138	0.0128463	-0.0007435	-0.00512175	0.0025285	0.0045395	-0.00250825	0.00123275	-0.0013085	-0.006252	0.00273925	-0.00640975	-0.002704	-0.00010675	-0.0060615	-0.002745	0.0202018	-0.00086825	0.0001355	-0.00424925	-0.005162	-0.004249	-0.00349675	-0.0065895	-0.00112775	-0.005256	-0.0060465	-0.0063475	0.004046	-0.0063975	-0.00402167	-0.00756975	-0.00542775
Salmonella bongori	66	z41	-	01-F.16045_6_Zellen_ID157836_S.Bongori_polycl-anti-Salm_1:200	0.888047	0.00106225	-0.0117733	-0.0104495	-0.0118865	-0.010037	0.000618	-0.010485	-0.010362	-0.01068	-0.0098345	-0.0099615	-0.00993975	-0.0109743	-0.0104017	-0.00854	-0.008404	0.0125225	0.0075365	-0.00897875	0.027677	0.0217515	0.0156053	0.0431085	0.0218388	-0.0095535	-0.012506	-0.00899575	-0.002336	-0.0114095	-0.007791	-0.0114462	-0.0117447	-0.0120227	-0.0127398	-0.0111822	-0.0114357	-0.01061	-0.011594	-0.0102673	-0.00489125	-0.0120905	-0.0083235	-0.0113557	-0.0109383
Escherichia coli	6	-	1	02-E.30023_5_Zellen_E.coli_Amira-01_1:10_polycl-Salm-AK-HRP_1:200	0.865942	0.00020325	-0.0103225	-0.009649	-0.0107388	-0.0108195	-0.0091135	-0.0112103	-0.0108007	-0.0110682	-0.0101915	-0.0114827	-0.0105855	-0.0112928	-0.011654	-0.011397	-0.0116925	-0.0113362	-0.011197	-0.0117928	-0.0117562	-0.01173	-0.0124135	-0.0113987	-0.0117792	-0.0117433	-0.0119507	-0.009338	-0.00989375	-0.01149	-0.00918975	-0.0114453	-0.0108593	-0.0103287	-0.0106058	-0.010506	-0.0114192	-0.00971733	-0.0122988	-0.011138	-0.010829	-0.011429	-0.0114167	-0.0115528	-0.0118082
negative control	-	-	-	01-A.16045_1_LW-Buffer_polycl-anti-Salm_1:200	0.876903	-0.00027475	-0.000952	0.00148475	-0.00081425	0.00123475	-0.0007755	-0.000784	-0.00016575	0.0002925	0.00112475	-5.525e-05	0.0013295	0.0026395	0.00110725	0.00098975	-0.001168	0.0006385	0.00038625	0.00033925	-0.0004385	2.775e-05	-0.000129	-0.00264225	-0.00064625	-0.00203675	0.00014775	0.018648	-0.00081525	-0.000682	-0.000722	0.002411	-0.002087	0.0016735	0.0002115	-7.975e-05	-3.9e-05	0.001197	-0.0007415	0.00017	-0.000943	-0.0001135	0.00460875	0.00122625	-0.000705
Explanatory notes:
This table represent all raw-data for each tested Salmonella strain, Escherichia coli and PBS-buffer. A signal at a particular spot was considered positive at a grey value of 0.1 or more for the corresponding antiserum-antigen reaction.
[truncated: 16 more columns]
